# Supplementary material for: Dietary Encapsulated Olive-Derived Polyphenols: Productive Performance and Meat Quality in Podolian Young Bulls
Source: Animals (Basel). 2026 Jun 10;16(12):1791. doi: 10.3390/ani16121791 (PMC13295315; doi:10.3390/ani16121791)
Supplement: Supplementary file 1 [file animals-16-01791-s001.zip]

Archive with 1 entries (1 files):
- animals-4319323-supplementary.pdf
